# Supplementary material for: Unveiling Clusters of RNA Transcript Pairs Associated with Markers of Alzheimer’s Disease Progression
Source: PLoS One. 2012 Sep 21;7(9):e45535. doi: 10.1371/journal.pone.0045535 (PMC3448659; doi:10.1371/journal.pone.0045535)
Supplement: File S1 — Clusters containing the progression markers (from the 1,372-probe AD signature data set). (XLSX) [file pone.0045535.s012.xlsx]

## Sheet: MMSE
Supporting Information File S1
13	17																	Spearman's rank
MMSE	28	27	25	29	26	24	25	20	21	18	15	17	18	18	17	15	14	1
ATP5C1.213366_x_at	0.002684	0.002698	0.003258	0.003365	0.003411	0.003962	0.002758	0.002042	0.002745	0.002356	0.002074	0.002666	0.002672	0.002022	0.001702	0.00193	0.001763	0.764201
COX4I1.202698_x_at	0.007335	0.008792	0.006681	0.008332	0.007606	0.007562	0.007773	0.008169	0.005953	0.008767	0.006003	0.006757	0.005981	0.005784	0.005547	0.005472	0.006681	0.590462
SPDEF.214403_x_at	0.000146	5.2e-05	0.000247	8.3e-05	9.6e-05	0.00021	8.4e-05	5.9e-05	0.00014	6.3e-05	0.000282	8.5e-05	0.000152	0.000216	0.000172	0.00019	0.000256	-0.48268
MKS1.218630_at	0.000145	0.000131	0.000193	0.00012	0.000181	0.0002	0.000197	0.000199	0.000184	0.000146	0.000372	0.000204	0.000168	0.000224	0.00032	0.000252	0.000182	-0.695989
PTMS.218044_x_at	4e-06	3e-06	4e-06	4e-06	1e-05	9e-06	5e-06	6e-06	9e-06	2.1e-05	1.2e-05	9e-06	9e-06	1.9e-05	1.5e-05	6e-06	3.7e-05	-0.726825
TTN.208195_at	0.000107	8.8e-05	0.000147	8e-05	0.000129	0.000153	6.3e-05	0.000167	0.000155	0.000169	0.00025	0.000219	0.000191	9.4e-05	0.000217	0.000121	0.000203	-0.737178
C19orf50.200076_s_at	0.000679	0.000743	0.000632	0.000728	0.000758	0.000904	0.000764	0.000787	0.000702	0.000774	0.000914	0.00096	0.000906	0.000756	0.000954	0.000853	0.000946	-0.803885
KLHL20.204177_s_at	0.000296	0.000299	0.000324	0.000196	0.00034	0.000371	0.000325	0.000322	0.000425	0.000361	0.000369	0.000376	0.000419	0.000479	0.000469	0.00052	0.00043	-0.817144
C10orf76.55662_at	0.000172	0.000154	0.000157	0.000146	0.000186	0.000213	0.000142	0.000188	0.000181	0.000169	0.000221	0.000233	0.000194	0.00019	0.00021	0.000254	0.000272	-0.825833
ITGB8.205816_at	8.8e-05	6.6e-05	7.9e-05	3.4e-05	4.9e-05	0.000114	9.5e-05	0.000102	0.000154	9.1e-05	0.000133	0.000154	0.000131	0.000117	0.000127	0.000155	0.000189	-0.869926
NM_024849.220531_at	1e-05	1e-05	9e-06	1e-05	7e-06	1e-05	1.2e-05	1.8e-05	1.3e-05	1.3e-05	1.7e-05	1.9e-05	1.3e-05	1.4e-05	1.5e-05	4.8e-05	2.7e-05	-0.880667

## Sheet: NFT
3	17																	Spearman's rank
NFT	0.3	1.3	65.8	12	6.4	5.5	7.2	17.4	8	35.2	19	42	22	15.8	30.6	13.8	26.5	1
MMP11.203877_at	2.8e-05	1e-05	4e-05	3e-05	3.7e-05	3.5e-05	2.5e-05	3.1e-05	1.5e-05	7.4e-05	1.3e-05	3.3e-05	3.7e-05	4.1e-05	6.8e-05	3.5e-05	2.5e-05	0.488002
COX6B1.201441_at	0.00253	0.002721	0.002059	0.002558	0.002199	0.00279	0.002705	0.002282	0.002597	0.002033	0.002086	0.00185	0.001799	0.002144	0.001943	0.002365	0.002387	-0.791622

## Sheet: JSD(P,Pc)
4	17
JSD(P-Pc)	0.009619	0.009008	0.015715	0.036578	0.007778	0.009432	0.012278	0.016187	0.011171	0.022746	0.007379	0.020685	0.009152	0.01614	0.02256	0.017785	0.035503	1
sqrt(JSD(P-Pc))	0.098075	0.094912	0.12536	0.191255	0.08819	0.097118	0.110806	0.12723	0.105691	0.150818	0.085901	0.143823	0.095668	0.127044	0.150201	0.133359	0.188423	1
MLLT4.208512_s_at	6e-06	6e-06	6e-06	6e-06	7e-06	7e-06	5e-06	7e-06	6e-06	4e-06	1.3e-05	4e-06	1.1e-05	6e-06	6e-06	4e-06	5e-06	-0.662504
ALDOB.217238_s_at	4.4e-05	2.2e-05	1e-05	1.1e-05	2.3e-05	4.9e-05	4.3e-05	1.1e-05	1.7e-05	7e-06	3.1e-05	7e-06	5.5e-05	9e-06	6e-06	3e-05	1.2e-05	-0.683661

## Sheet: JSD(P,Ps)
5	17
JSD(P-Ps)	0.026443	0.019046	0.019223	0.024361	0.0431	0.027186	0.023212	0.018014	0.035927	0.015277	0.025848	0.015108	0.030925	0.0171	0.01943	0.016296	0.019163	1
sqrt(JSD(P-Ps))	0.162613	0.138005	0.138648	0.156079	0.207606	0.164883	0.152355	0.134215	0.189545	0.123599	0.160774	0.122915	0.175854	0.130765	0.13939	0.127655	0.13843	1
TREX1.34689_at	0.000794	0.000657	0.000714	0.000565	0.000945	0.000962	0.000726	0.00086	0.000854	0.000626	0.000834	0.000625	0.000929	0.000586	0.00103	0.000656	0.000606	0.614899
BTG3.215425_at	0.000104	7.2e-05	7.5e-05	7.8e-05	0.000126	0.000127	0.000102	0.000103	0.000102	9e-05	9.7e-05	0.000109	0.000171	9e-05	0.000147	6.8e-05	0.000159	0.421099
PTEN.211711_s_at	0.000116	0.000124	0.000154	0.000163	0.000103	0.000113	0.000123	0.000144	9.9e-05	0.000205	0.000166	0.000162	9.8e-05	0.000172	0.000101	0.000214	0.000148	-0.741636

## Sheet: Braak
4	17
Braak	5	6	6	1	3	6	4	5	6	1	2	5	6	6	6	6	6	1
CR1.206244_at	9e-06	2.1e-05	4.3e-05	1.3e-05	9e-06	7e-06	4.8e-05	1.4e-05	5.2e-05	1.1e-05	8e-06	8e-06	1.4e-05	1e-05	1.7e-05	5.1e-05	0.000107	0.4448
TNKS.217121_at	5.1e-05	2.6e-05	7.4e-05	8.1e-05	2.7e-05	0.000144	1.3e-05	2.8e-05	1.2e-05	3.6e-05	8.9e-05	0.000145	0.000305	8.3e-05	3.6e-05	3.1e-05	1.1e-05	-0.0705284
CASP9.210775_x_at	0.000509	0.000428	0.000483	0.000504	0.00053	0.0005	0.000495	0.000527	0.000408	0.000533	0.000533	0.000502	0.000429	0.000417	0.000473	0.000375	0.000416	-0.841506
