# Supplementary material for: Unveiling Clusters of RNA Transcript Pairs Associated with Markers of Alzheimer’s Disease Progression
Source: PLoS One. 2012 Sep 21;7(9):e45535. doi: 10.1371/journal.pone.0045535 (PMC3448659; doi:10.1371/journal.pone.0045535)
Supplement: File S2 — Clusters containing the progression markers (from the 941,885 ratio metafeatures data set). (XLSX) [file pone.0045535.s013.xlsx]

## Sheet: MMSE
19	17																	Spearman's rank
MMSE	28	27	25	29	26	24	25	20	21	18	15	17	18	18	17	15	14	1
[BE731738.212661_x_at/C3orf60.209177_at]	23.1572	15.4971	21.9701	21.2072	17.4775	19.3662	16.2146	14.8439	16.2366	11.3643	12.5582	13.7507	14.8798	14.7032	12.9682	12.3959	12.087	0.884365
[PIGO.209998_at/CASK.211208_s_at]	0.526992	0.354701	0.638249	0.396078	0.530097	0.459272	0.424184	0.21913	0.39403	0.330263	0.029577	0.331599	0.384615	0.249292	0.343182	0.346095	0.242921	0.760958
[PURA.213806_at/AJ225093.211835_at]	1.55556	0.666667	1.15385	0.928571	1.3	1.16667	0.636364	0.615385	0.818182	0.5	0.608696	0.611111	4.33333	0.666667	0.785714	0.625	0.258065	0.673877
[RPL23A.203012_x_at/ATP5C1.213366_x_at]	3.88785	5.92587	4.4822	4.90134	5.19848	4.11938	6.14032	7.67777	6.08379	7.53014	7.94648	6.8027	5.05576	6.63996	7.42597	8.48497	10.9331	-0.837578
[CASK.211208_s_at/ATP5C1.213366_x_at]	0.144933	0.173462	0.133211	0.15156	0.150982	0.145634	0.188905	0.281587	0.24408	0.322581	0.342334	0.288447	0.209207	0.349159	0.258519	0.338342	0.380601	-0.863551
[RPL23A.203012_x_at/PPIA.211765_x_at]	0.956111	1.69275	1.26488	1.35622	1.42061	1.11482	1.69215	1.74394	1.58159	1.81661	2.00474	1.87046	1.73749	1.69735	1.80738	1.79917	2.03066	-0.883277
[CPT2.204264_at/ATP5C1.213366_x_at]	0.019374	0.047813	0.03806	0.029123	0.038698	0.03786	0.031545	0.046033	0.045173	0.050509	0.069913	0.063766	0.061377	0.060831	0.07168	0.056477	0.087918	-0.89851
[SDC1.201287_s_at/DDX1.201241_at]	0.111927	0.190476	0.140282	0.123063	0.155875	0.156761	0.162537	0.172253	0.210965	0.216989	0.448732	0.378844	0.302158	0.226986	0.230159	0.219436	0.329238	-0.905038
[TTN.208195_at/NEFL.221805_at]	0.025771	0.025882	0.073171	0.051348	0.065884	0.054799	0.08129	0.073666	0.086255	0.104709	0.176678	0.116925	0.142964	0.073552	0.158742	0.110603	0.162011	-0.915919
[ZNF34.219801_at/FXYD6.217897_at]	0.043467	0.053308	0.058182	0.059524	0.073413	0.084828	0.07377	0.081625	0.081721	0.080567	0.098552	0.098066	0.111875	0.084173	0.088803	0.142588	0.176587	-0.918095
[AL359052.214927_at/ATP5C1.205711_x_at]	0.037108	0.04458	0.033241	0.056573	0.03963	0.066667	0.054981	0.064361	0.080247	0.070227	0.167258	0.092138	0.091413	0.097938	0.108899	0.144239	0.129687	-0.918796
[NUCKS1.217802_s_at/BE731738.212661_x_at]	0.323873	0.294085	0.36068	0.268858	0.231566	0.3339	0.35345	0.379856	0.416392	0.383268	0.561701	0.509654	0.459778	0.464358	0.535547	0.524647	0.461137	-0.919439
[TTN.208195_at/VSNL1.203798_s_at]	0.121178	0.169231	0.28937	0.164948	0.225131	0.254576	0.411765	0.374439	0.317623	0.505988	0.93985	0.879518	0.734615	0.47	1.01402	0.5	0.890351	-0.930064
[CASK.211208_s_at/PTN.209466_x_at]	0.279253	0.275781	0.304348	0.249878	0.318688	0.414511	0.360304	0.507951	0.37037	0.454274	0.551671	0.440435	0.47173	0.546017	0.455016	0.582516	0.676411	-0.930101
[NM_024849.220531_at/MRPL16.217980_s_at]	0.018215	0.019157	0.017717	0.021053	0.01378	0.025641	0.022305	0.028213	0.024952	0.025743	0.040476	0.037773	0.029213	0.031532	0.041899	0.212389	0.078261	-0.936822
[AJ225093.211835_at/ATP5C1.205711_x_at]	0.004337	0.005631	0.005144	0.0045	0.004403	0.004979	0.004547	0.005692	0.005223	0.009891	0.013593	0.009014	0.006925	0.006627	0.008197	0.014072	0.019053	-0.939857
[C10orf76.55662_at/BE731738.212661_x_at]	0.013123	0.014278	0.014264	0.010808	0.011682	0.015735	0.012529	0.017813	0.014183	0.01627	0.024997	0.022836	0.021766	0.02143	0.023401	0.028263	0.028378	-0.94211
[ITGB8.205816_at/BE731738.212661_x_at]	0.006714	0.006119	0.007177	0.002517	0.003078	0.008421	0.008382	0.009665	0.012067	0.008761	0.015044	0.015094	0.014698	0.013196	0.014152	0.017247	0.019718	-0.959113

## Sheet: NFT
Supporting Information File S2
2	17																	Spearman's rank
NFT	0.3	1.3	65.8	12	6.4	5.5	7.2	17.4	8	35.2	19	42	22	15.8	30.6	13.8	26.5	1
[ICA1.207949_s_at/RUNX2.216994_s_at]	1.0559	1.02222	0.170732	0.545455	0.575342	0.581633	0.353846	0.257669	1.9375	0.139535	0.206897	0.223602	0.317881	0.280374	0.246914	0.362069	0.263889	-0.48797

## Sheet: JSD(P-Pc)
89	17																	Spearman's rank
JSD(P-Pc)	0.009619	0.009008	0.015715	0.036578	0.007778	0.009432	0.012278	0.016187	0.011171	0.022746	0.007379	0.020685	0.009152	0.01614	0.02256	0.017785	0.035503	1
sqrt(JSD(P-Pc))	0.098075	0.094912	0.12536	0.191255	0.08819	0.097118	0.110806	0.12723	0.105691	0.150818	0.085901	0.143823	0.095668	0.127044	0.150201	0.133359	0.188423	1
[KLK3.204582_s_at/MAST3.213045_at]	0.004231	0.006138	0.009622	0.015125	0.006064	0.011687	0.009282	0.011585	0.008432	0.033069	0.003285	0.013681	0.009606	0.007937	0.011772	0.013749	0.015202	0.852532
[KLK3.204582_s_at/NUFIP1.205136_s_at]	0.01766	0.02963	0.029586	0.0425	0.022321	0.037383	0.035629	0.040169	0.022573	0.098619	0.013308	0.054687	0.040568	0.035	0.04798	0.043988	0.052511	0.792759
[KLK3.204582_s_at/ATP5H.210149_s_at]	0.003034	0.004397	0.004601	0.006422	0.002321	0.003475	0.005828	0.006131	0.003839	0.019516	0.003723	0.009767	0.00834	0.008889	0.01546	0.008751	0.011862	0.79046
[KLK3.204582_s_at/AW242701.213411_at]	0.005567	0.011246	0.014691	0.015111	0.0123	0.015595	0.013863	0.016061	0.009597	0.045914	0.004237	0.025	0.014205	0.012357	0.020364	0.018315	0.020609	0.781264
[KLK3.204582_s_at/GOT2.200708_at]	0.005089	0.005607	0.007669	0.009439	0.005618	0.007136	0.00792	0.009784	0.006831	0.025394	0.003433	0.009795	0.010689	0.008434	0.013371	0.013055	0.011874	0.774367
[KLK3.204582_s_at/KIAA1467.213234_at]	0.006757	0.01084	0.010316	0.01437	0.01032	0.013502	0.011765	0.015127	0.013175	0.03937	0.005613	0.018601	0.014567	0.014846	0.016934	0.015045	0.022308	0.769769
[KLK3.204582_s_at/FMO5.205776_at]	0.067797	0.108108	0.097403	0.182796	0.068966	0.108844	0.088235	0.109195	0.088496	0.263158	0.060345	0.108247	0.134228	0.112	0.147287	0.111111	0.156463	0.758274
[KLK3.204582_s_at/MDH2.213333_at]	0.009592	0.017884	0.023401	0.028007	0.014409	0.026273	0.020862	0.029412	0.01992	0.066489	0.011905	0.039698	0.029586	0.023333	0.031561	0.029586	0.046559	0.758067
[KLK3.204582_s_at/PPP2CA.208652_at]	0.003791	0.00534	0.006435	0.00782	0.004581	0.007021	0.007331	0.007649	0.005269	0.0205	0.004507	0.010067	0.009416	0.007941	0.009891	0.007353	0.014438	0.757663
[KLK3.204582_s_at/ATP6V1D.208898_at]	0.003001	0.005139	0.006948	0.007146	0.004845	0.00699	0.0068	0.008027	0.005999	0.017525	0.003638	0.012411	0.009407	0.007231	0.011439	0.007375	0.013466	0.744079
[KLK3.204582_s_at/UQCRQ.201568_at]	0.003168	0.003689	0.004544	0.005559	0.003246	0.00373	0.005156	0.006709	0.002717	0.018546	0.002255	0.006532	0.007584	0.005043	0.009241	0.007046	0.010398	0.743485
[KLK3.204582_s_at/DDX1.201241_at]	0.007339	0.013289	0.011755	0.015497	0.007994	0.011887	0.014866	0.017691	0.011919	0.042052	0.007718	0.02583	0.020555	0.017654	0.030159	0.023511	0.028256	0.739551
[KLK3.204582_s_at/SERPINI1.205352_at]	0.002755	0.006424	0.00653	0.008061	0.003492	0.007133	0.007907	0.007271	0.005764	0.023419	0.004461	0.014665	0.014959	0.011715	0.015913	0.010745	0.01614	0.72144
[MMP11.203876_s_at/PTPRN2.203030_s_at]	1.28571	0.909091	1.81482	6.47059	2.7	4.5	2.875	3.66667	2.96774	6.04348	1.03922	4.70588	6.53846	4.14286	8.875	4.5	19	0.717088
[KLK3.204582_s_at/ARMCX2.203404_at]	0.012251	0.019544	0.020107	0.027157	0.016234	0.024961	0.019608	0.022274	0.012361	0.064433	0.010558	0.035117	0.035088	0.024306	0.028701	0.03212	0.037037	0.716893
[KLK3.204582_s_at/AP3S1.202442_at]	0.002371	0.003069	0.004355	0.004773	0.002856	0.005718	0.003726	0.00559	0.003784	0.012285	0.00197	0.005731	0.005145	0.004601	0.00569	0.004625	0.006417	0.714594
[KLK3.204582_s_at/OPA1.212214_at]	0.00906	0.011917	0.014749	0.019384	0.00993	0.016478	0.020979	0.02043	0.011561	0.055991	0.00641	0.022752	0.022962	0.014271	0.024142	0.018382	0.033724	0.709996
[KLK3.204582_s_at/WASF1.204165_at]	0.001942	0.003416	0.003028	0.004859	0.003827	0.003493	0.003088	0.005535	0.004261	0.016223	0.001269	0.005335	0.004728	0.002909	0.008505	0.00736	0.009077	0.709996
[KLK3.204582_s_at/ATP5C1.205711_x_at]	0.003855	0.005631	0.005936	0.005464	0.004403	0.004426	0.006201	0.008319	0.004748	0.024728	0.004137	0.010516	0.009234	0.010309	0.011124	0.013193	0.014136	0.705592
KLK3.204582_s_at	8e-06	1.2e-05	1.5e-05	1.7e-05	1e-05	1.6e-05	1.5e-05	1.9e-05	1e-05	5e-05	7e-06	2.1e-05	2e-05	1.4e-05	1.9e-05	1.5e-05	2.3e-05	0.705432
[KLK3.204582_s_at/C1orf41.215691_x_at]	0.010667	0.013986	0.019305	0.02439	0.014124	0.020915	0.01693	0.021889	0.011737	0.076336	0.009396	0.026582	0.02924	0.022329	0.026536	0.018428	0.030223	0.705398
[KLK3.204582_s_at/COX4I1.200086_s_at]	0.002102	0.00242	0.004195	0.004949	0.002901	0.003264	0.003549	0.004808	0.002628	0.015337	0.002242	0.006261	0.007166	0.003964	0.005678	0.004002	0.005274	0.696537
[KLK3.204582_s_at/ATRN.212517_at]	0.010076	0.017778	0.013825	0.020024	0.011161	0.018801	0.017585	0.025099	0.010235	0.089445	0.007795	0.029957	0.025806	0.016847	0.026611	0.024876	0.030383	0.696202
[KLK3.204582_s_at/APLP2.208704_x_at]	0.001744	0.003198	0.004269	0.004431	0.0024	0.003372	0.003759	0.006606	0.002382	0.011871	0.001959	0.006115	0.007228	0.00354	0.004838	0.004692	0.007429	0.694273
[KLK3.204582_s_at/MRPL16.217980_s_at]	0.014572	0.022989	0.029528	0.035789	0.019685	0.041026	0.027881	0.029781	0.019194	0.09901	0.016667	0.04175	0.044944	0.031532	0.053073	0.066372	0.066667	0.694273
[KLK3.204582_s_at/NOLC1.211951_at]	0.008172	0.014068	0.012019	0.014202	0.009066	0.013722	0.012029	0.015044	0.010504	0.032744	0.006173	0.019868	0.016168	0.01469	0.01582	0.020216	0.019845	0.693903
[KLK3.204582_s_at/SNRK.209481_at]	0.008197	0.011917	0.009947	0.01526	0.011111	0.014612	0.017523	0.018147	0.009251	0.056818	0.006206	0.020792	0.019822	0.017115	0.026499	0.019011	0.029563	0.693903
[KLK3.204582_s_at/COX4I1.202698_x_at]	0.001091	0.001365	0.002245	0.00204	0.001315	0.002116	0.00193	0.002326	0.00168	0.005703	0.001166	0.003108	0.003344	0.00242	0.003425	0.002741	0.003443	0.689745
[KLK3.204582_s_at/CNPY2.202857_at]	0.012862	0.014493	0.01503	0.017801	0.006667	0.015123	0.016043	0.022975	0.010695	0.054945	0.012367	0.023102	0.032362	0.021875	0.023573	0.017483	0.024416	0.689091
[KLK3.204582_s_at/NT5DC1.212928_at]	0.001492	0.002581	0.003342	0.004302	0.002717	0.004046	0.003641	0.003573	0.002419	0.012019	0.001734	0.00514	0.005006	0.003192	0.004717	0.003972	0.005539	0.685217
[KLK3.204582_s_at/PPP3CA.202457_s_at]	0.001335	0.002312	0.002131	0.002736	0.002084	0.003128	0.002071	0.004262	0.002237	0.010769	0.001098	0.004197	0.002933	0.00278	0.005012	0.003593	0.004255	0.684707
[MYBL1.213906_at/ADK.204119_s_at]	0.406926	0.506849	0.511327	0.714286	0.506944	0.720539	0.655814	0.736607	0.596306	0.966346	0.450292	1.15924	0.858824	1	0.833333	1.08491	1.4	0.682953
[KLK3.204582_s_at/NME2.201268_at]	0.006178	0.007926	0.009785	0.010391	0.005432	0.009907	0.009276	0.020902	0.006477	0.029499	0.004695	0.013681	0.021552	0.010182	0.015847	0.009921	0.012466	0.682887
[KLK3.204582_s_at/LDB2.206481_s_at]	0.004762	0.01155	0.014793	0.022849	0.011628	0.019231	0.02259	0.019192	0.016779	0.066225	0.008264	0.025301	0.02805	0.020958	0.026761	0.02443	0.027155	0.678425
[KLK3.204582_s_at/COX7AP2.217249_x_at]	0.006488	0.011091	0.009458	0.016409	0.007133	0.014363	0.010965	0.016464	0.011223	0.037397	0.007609	0.018584	0.022148	0.015021	0.018044	0.019973	0.022571	0.676161
[KLK3.204582_s_at/RP11-336K24.9.218291_at]	0.033195	0.026846	0.03112	0.043257	0.024814	0.044444	0.041783	0.090909	0.026525	0.142045	0.018325	0.085366	0.108696	0.039106	0.061688	0.045593	0.110577	0.67587
[KLK3.204582_s_at/LDHA.200650_s_at]	0.001967	0.00317	0.002743	0.003377	0.002582	0.003083	0.002938	0.005543	0.003086	0.013387	0.0019	0.005708	0.006594	0.00315	0.00659	0.005198	0.008042	0.675512
[KLK3.204582_s_at/SPRED2.212458_at]	0.010884	0.017831	0.031983	0.043257	0.018248	0.025437	0.022189	0.020902	0.018282	0.073529	0.014344	0.030303	0.035398	0.020679	0.050398	0.017483	0.052273	0.669369
[KLK3.204582_s_at/PLCL2.213309_at]	0.028169	0.035928	0.059055	0.074236	0.064103	0.037209	0.079365	0.095	0.051546	0.146628	0.029046	0.203883	0.116279	0.101449	0.080508	0.131579	0.133721	0.669369
[KLK3.204582_s_at/PPIA.211765_x_at]	0.000733	0.001271	0.001299	0.001398	0.000801	0.001093	0.001499	0.002113	0.000947	0.00512	0.000851	0.002166	0.002572	0.00177	0.002717	0.001648	0.002423	0.667105
[KLK3.204582_s_at/NDUFA10.217860_at]	0.005079	0.008677	0.011338	0.011243	0.00535	0.008475	0.010288	0.01536	0.007496	0.022873	0.004695	0.015849	0.019627	0.011794	0.012752	0.012265	0.016382	0.666316
[KLK3.204582_s_at/PBX1.212148_at]	0.004517	0.007335	0.008881	0.010849	0.006246	0.011412	0.012953	0.011671	0.005784	0.03367	0.004389	0.013419	0.014265	0.009409	0.016565	0.011433	0.018196	0.661718
[KLK3.204582_s_at/CAPRIN2.218456_at]	0.004908	0.009238	0.018405	0.016268	0.008591	0.015534	0.013575	0.015966	0.009066	0.03349	0.005578	0.020854	0.024301	0.015873	0.022093	0.014111	0.020966	0.660314
[MST1R.205455_at/BF691447.221484_at]	0.119093	0.143906	0.157951	0.175853	0.169655	0.061453	0.234649	0.317808	0.121137	0.660714	0.066351	0.520548	0.265388	0.130524	0.23062	0.516949	0.52	0.65958
[KLK3.204582_s_at/HMGN4.202579_x_at]	0.009926	0.014475	0.014272	0.017454	0.014245	0.015504	0.020053	0.021041	0.010846	0.048216	0.008074	0.020173	0.029586	0.017857	0.023171	0.022157	0.031208	0.659419
[KLK3.204582_s_at/BE731738.212661_x_at]	0.00061	0.001113	0.001363	0.001258	0.000628	0.001182	0.001323	0.0018	0.000784	0.004814	0.000792	0.002058	0.002244	0.001579	0.002117	0.001669	0.0024	0.655786
[KLK3.204582_s_at/FASTKD3.219200_at]	0.035088	0.0553	0.054745	0.059441	0.030303	0.056537	0.050847	0.07197	0.035211	0.182482	0.026119	0.119318	0.118343	0.08284	0.088372	0.068807	0.08156	0.654919
[KLK3.204582_s_at/RNF11.208924_at]	0.002641	0.004422	0.005421	0.006574	0.003374	0.006579	0.006316	0.007316	0.003218	0.022946	0.002099	0.006722	0.007918	0.004803	0.009291	0.007523	0.007783	0.652522
[KLK3.204582_s_at/SLC25A6.212826_s_at]	0.004748	0.006088	0.009053	0.009254	0.008013	0.008815	0.008746	0.015873	0.007337	0.027337	0.005344	0.01482	0.018815	0.010679	0.011021	0.01026	0.015023	0.642202
[KLK3.204582_s_at/SCFD1.215548_s_at]	0.013722	0.022059	0.02459	0.037363	0.015974	0.032	0.028249	0.038153	0.017921	0.104167	0.019774	0.044304	0.057637	0.031603	0.035782	0.030928	0.051802	0.642202
[KLK3.204582_s_at/ADK.204119_s_at]	0.034632	0.054795	0.048544	0.060714	0.034722	0.053872	0.069767	0.084821	0.026385	0.240385	0.020468	0.133758	0.117647	0.066351	0.102151	0.070755	0.092	0.638604
[KLK3.204582_s_at/PTN.209466_x_at]	0.005743	0.007071	0.010519	0.008329	0.006188	0.011494	0.010373	0.016784	0.005528	0.029886	0.005439	0.012027	0.016878	0.010828	0.019648	0.013381	0.023185	0.636274
[KLK3.204582_s_at/IRF8.204057_at]	0.031008	0.024896	0.034884	0.033333	0.016667	0.035874	0.023184	0.042506	0.022124	0.088183	0.012238	0.045553	0.050891	0.03599	0.044084	0.073529	0.045545	0.630252
[KLK3.204582_s_at/ALG8.203545_at]	0.018648	0.027335	0.026408	0.030195	0.011198	0.032258	0.023328	0.031933	0.022173	0.071124	0.012346	0.040153	0.045767	0.035806	0.044706	0.030303	0.05665	0.629282
[KLK3.204582_s_at/BG546884.202551_s_at]	0.011478	0.028369	0.02443	0.028862	0.017699	0.037037	0.022624	0.038855	0.023529	0.071942	0.015152	0.036332	0.035211	0.024348	0.039749	0.041667	0.036392	0.628619
[KLK3.204582_s_at/MTERFD1.219363_s_at]	0.020888	0.037383	0.044379	0.050445	0.027322	0.053872	0.04065	0.050532	0.017953	0.167224	0.0175	0.055263	0.10929	0.038147	0.06051	0.04451	0.082437	0.62229
[KLK3.204582_s_at/ISCA1.209274_s_at]	0.008081	0.015056	0.010608	0.016114	0.00997	0.014719	0.018405	0.016725	0.010893	0.061501	0.006428	0.022364	0.02849	0.010955	0.0213	0.020804	0.022863	0.620337
[STS.203768_s_at/PPP3CA.202457_s_at]	0.024529	0.031593	0.023725	0.030581	0.016045	0.031085	0.01284	0.03275	0.028188	0.043506	0.01302	0.030981	0.025227	0.027403	0.0335	0.032575	0.032192	0.620148
[KLK3.204582_s_at/DOPEY1.213271_s_at]	0.00904	0.01487	0.020576	0.020962	0.01321	0.01608	0.023401	0.03351	0.015337	0.07837	0.009957	0.030568	0.039761	0.024867	0.022864	0.021157	0.0368	0.619563
[KLK3.204582_s_at/CSPG5.39966_at]	0.001785	0.00262	0.005139	0.004564	0.003067	0.007718	0.003177	0.005127	0.002928	0.013079	0.001955	0.007343	0.006458	0.003743	0.006522	0.004589	0.008014	0.610507
[KLK3.204582_s_at/SUPT7L.201837_s_at]	0.014787	0.0199	0.021127	0.026074	0.017153	0.02963	0.02439	0.029096	0.017637	0.089928	0.011725	0.042169	0.053476	0.027079	0.032423	0.025997	0.034586	0.608842
[KLK3.204582_s_at/TOR1A.202349_at]	0.017021	0.045113	0.029297	0.039813	0.023981	0.036036	0.034325	0.055556	0.022422	0.123457	0.015982	0.101449	0.072202	0.038043	0.05919	0.080645	0.051919	0.608842
[KLK3.204582_s_at/MTHFD1.202309_at]	0.014519	0.01707	0.018564	0.024286	0.01692	0.025974	0.022936	0.036122	0.014577	0.075643	0.011129	0.024447	0.053191	0.02269	0.027818	0.028355	0.037582	0.604244
[AL050026.216626_at/CADM3.211677_x_at]	0.019444	0.110312	0.142578	0.117647	0.099602	0.139594	0.042857	0.230321	0.047619	0.482866	0.047368	0.263441	0.40678	0.166282	0.25	0.175385	0.638158	0.603715
[HOMER3.215489_x_at/ATP5H.210149_s_at]	0.109973	0.129718	0.100307	0.164715	0.068709	0.161599	0.14763	0.185221	0.146641	0.186183	0.135106	0.192558	0.414512	0.173968	0.329536	0.164527	0.186694	0.603644
[MST1R.205455_at/PTPRN2.203030_s_at]	3	8.90909	5.48148	7.88235	6.15	3.92857	6.6875	7.73333	3.16129	16.087	0.823529	11.1765	20.2308	9.07143	14.875	13.0714	26	0.597347
[KLK3.204582_s_at/KIAA0528.212943_at]	0.006579	0.014493	0.018868	0.020408	0.014006	0.020779	0.021802	0.021018	0.011338	0.061958	0.008674	0.029006	0.050125	0.017241	0.038934	0.022831	0.026256	0.59466
[KLK3.204582_s_at/TUBG2.203894_at]	0.010191	0.018721	0.021521	0.019406	0.016722	0.028725	0.01771	0.029231	0.017301	0.064851	0.006623	0.030568	0.038536	0.024779	0.030063	0.019582	0.030831	0.583553
[KLK3.204582_s_at/RANBP9.202583_s_at]	0.015444	0.030303	0.034014	0.027331	0.018116	0.033195	0.03268	0.05	0.01675	0.08881	0.016055	0.041016	0.056338	0.036745	0.069343	0.047771	0.054118	0.578812
[KLK3.204582_s_at/NRXN1.216096_s_at]	0.045714	0.077922	0.083799	0.051515	0.074627	0.064257	0.11194	0.157025	0.057803	0.318471	0.029167	0.136364	0.133333	0.081871	0.267606	0.12	0.141975	0.576656
[KLK3.204582_s_at/EXDL2.218363_at]	0.01203	0.020833	0.022059	0.026521	0.014104	0.029575	0.019036	0.029827	0.019194	0.07278	0.010401	0.036395	0.044643	0.020173	0.029457	0.027273	0.032764	0.574357
[KLK3.204582_s_at/CADPS2.219572_at]	0.009828	0.029484	0.010204	0.020238	0.01287	0.019975	0.020353	0.038697	0.02584	0.07657	0.008986	0.025516	0.028249	0.021053	0.053221	0.034325	0.038721	0.574357
[KLK3.204582_s_at/PTPRN2.203030_s_at]	0.190476	1.09091	0.555556	1	0.5	1.14286	0.9375	1.26667	0.322581	2.17391	0.137255	1.23529	1.53846	1	2.375	1.07143	2.875	0.573524
[KLK3.204582_s_at/UFM1.218050_at]	0.008114	0.012793	0.010925	0.011221	0.007446	0.013571	0.012325	0.017399	0.008511	0.046168	0.004912	0.017918	0.026954	0.013011	0.014925	0.014577	0.019008	0.564023
[KLK3.204582_s_at/MAOA.212741_at]	0.007098	0.012712	0.013838	0.011652	0.009881	0.017003	0.018051	0.023661	0.009372	0.032237	0.005897	0.023622	0.029326	0.012785	0.019588	0.013863	0.032904	0.549069
[FZD5.206136_at/CRYM.205489_at]	0.003343	0.002721	0.012924	0.018018	0.011084	0.013308	0.01928	0.01733	0.006916	0.022472	0.008587	0.021721	0.022436	0.013266	0.018558	0.009418	0.015482	0.542172
[RYBP.201846_s_at/SERPINI1.205352_at]	0.190771	0.376338	0.270788	0.324798	0.292249	0.38074	0.335793	0.320704	0.302594	0.56815	0.258126	0.447626	0.637996	0.554812	0.638191	0.51361	0.639298	0.526742
[KLK3.204582_s_at/ECH1.200789_at]	0.012759	0.02444	0.018963	0.022107	0.014903	0.030651	0.018868	0.036329	0.017212	0.062112	0.010479	0.036395	0.039604	0.023569	0.029734	0.024311	0.039249	0.503089
[ATRN.212517_at/CCDC6.204716_at]	3.01901	2.05793	2.8628	2.18814	3.81277	2.86532	2.25066	2.52333	3.40418	1.59259	2.89677	1.8545	1.81925	1.82637	1.85454	1.87267	1.53239	-0.610636
[UBE2I.213536_s_at/SLC11A1.217507_at]	0.75	3.35	0.105263	0.089286	0.4	0.167702	0.190476	0.198113	0.477273	0.108911	0.8	0.340426	0.162791	0.25	0.019455	0.52381	0.12069	-0.638604
[EDC4.202496_at/KLK3.204582_s_at]	42.875	33	16.5333	14.3529	22	23.875	16.8667	17.3684	22	5.7	34.4286	10.2381	12.3	17.8571	14.1053	26.5333	12.087	-0.673125
[MAPK1.208351_s_at/KLK3.204582_s_at]	18.625	16.8333	12.1333	12.1765	14.7	17.3125	13.1333	8.21053	21.7	3.34	35.5714	5.19048	10.35	16.4286	9.31579	10.4	6.6087	-0.717847
[CASP9.210775_x_at/KLK3.204582_s_at]	63.625	35.6667	32.2	29.6471	53	31.25	33	27.7368	40.8	10.66	76.1429	23.9048	21.45	29.7857	24.8947	25	18.087	-0.726089
[DNAJA4.220395_at/KLK3.204582_s_at]	51.375	27.75	46.4667	27.0588	45.8	37.5625	42	22	43.9	11.46	78	23.0476	31.8	35.1429	21.8421	18.0667	20.9565	-0.74448
[ICA1.207949_s_at/CSF1.211839_s_at]	12.1429	7.66667	2.33333	1.42857	3	2.19231	2.55556	2.625	6.2	1.14286	2.72727	2	1.92	1.5	1.11111	1.16667	0.826087	-0.757663
[TRIM26.202702_at/KLK3.204582_s_at]	45.625	41.9167	29.8667	21.6471	46.5	33.5	34.6667	24.6842	35.2	15	47.1429	19.8095	22.15	30.8571	23	21.0667	15	-0.843015
[AKR1B1.201272_at/KLK3.204582_s_at]	169.25	135.333	96.9333	91.1176	166.6	134.75	119.6	91.4211	173.1	30.22	254.143	87.1905	113.3	122.214	79.1579	79.8	75.8696	-0.860018

## Sheet: JSD(P-Ps)
8	17																	Spearman's rank
JSD(P-Ps)	0.026443	0.019046	0.019223	0.024361	0.0431	0.027186	0.023212	0.018014	0.035927	0.015277	0.025848	0.015108	0.030925	0.0171	0.01943	0.016296	0.019163	1
sqrt(JSD(P-Ps))	0.162613	0.138005	0.138648	0.156079	0.207606	0.164883	0.152355	0.134215	0.189545	0.123599	0.160774	0.122915	0.175854	0.130765	0.13939	0.127655	0.13843	1
[MLLT4.208512_s_at/PTEN.211711_s_at]	0.051724	0.048387	0.038961	0.03681	0.067961	0.061947	0.04065	0.048611	0.060606	0.019512	0.078313	0.024691	0.112245	0.034884	0.059406	0.018692	0.033784	0.842239
[CYP3A4.205998_x_at/PTEN.211711_s_at]	4.78448	4.23387	3.13636	3.17178	4.72816	6.38053	4.34959	4.3125	5.42424	2.98537	5.04217	3.02469	7.28571	4.13953	6.59406	2.28037	3.48649	0.777368
[MLLT4.208512_s_at/CCDC6.204716_at]	0.022814	0.018293	0.015831	0.015464	0.029787	0.023569	0.013193	0.023333	0.020906	0.011396	0.041935	0.010582	0.025822	0.013187	0.015584	0.012422	0.010121	0.753547
[CPNE3.202118_s_at/AL520908.217833_at]	0.338798	0.209919	0.294561	0.397554	0.244845	0.220438	0.344307	0.179104	0.338364	0.450131	0.206897	0.418388	0.252372	0.441524	0.350462	0.396355	0.456284	-0.469329
[FCAR.211307_s_at/AF043586.216394_x_at]	0.118644	0.125	0.166667	0.173913	0.051282	0.065574	0.16	0.12	0.157895	0.333333	0.097222	0.6	0.060811	0.380952	0.133333	1.5	0.366667	-0.782563
[N25732.204131_s_at/AF043586.216394_x_at]	32.7627	80.1875	75	63.6522	31.6154	19.8197	61.76	68.16	55	86.7619	25.4444	97.95	12.2905	79.1429	36.7667	82.2105	68.1667	-0.903099

## Sheet: Braak
24	17																	Spearman's rank
Braak	5	6	6	1	3	6	4	5	6	1	2	5	6	6	6	6	6	1
[LRRC48.208140_s_at/SLC6A1.205152_at]	0.053597	0.060567	0.111152	0.041667	0.041399	0.061397	0.033372	0.04723	0.074047	0.04051	0.028617	0.058376	0.163862	0.078623	0.216538	0.092674	0.076007	0.885391
[LRRC48.208140_s_at/CHRDL1.209763_at]	0.242888	0.324885	0.646552	0.125392	0.321875	0.498442	0.133803	0.244706	0.530504	0.169847	0.096774	0.302632	0.5	0.339246	1.35526	0.347418	0.498141	0.875476
[LRRC48.208140_s_at/PTN.209466_x_at]	0.079684	0.083088	0.210379	0.039196	0.063738	0.114943	0.039419	0.091873	0.110558	0.053198	0.041958	0.092211	0.156118	0.118329	0.319545	0.132025	0.135081	0.868268
[LRRC48.208140_s_at/PTPN4.205171_at]	0.466387	0.705	0.618557	0.24024	0.553763	0.592593	0.182692	0.581006	3.77359	0.285256	0.183673	0.466667	10.2778	0.5625	1.66129	0.8	1.6962	0.853365
[LRRC48.208140_s_at/CAST.212586_at]	0.113035	0.154605	0.318134	0.088594	0.091474	0.121673	0.069853	0.089041	0.127796	0.106332	0.048957	0.123466	0.197228	0.138587	0.2575	0.172897	0.165432	0.847157
[LRRC48.208140_s_at/MAOA.212741_at]	0.098492	0.149364	0.276753	0.054832	0.101779	0.170032	0.068592	0.129514	0.187441	0.057382	0.045493	0.181102	0.271261	0.139726	0.318557	0.136784	0.191702	0.837757
[LRRC48.208140_s_at/PPT1.200975_at]	0.045868	0.046828	0.100334	0.030972	0.031928	0.045649	0.014533	0.03253	0.051177	0.029019	0.019001	0.049861	0.079399	0.050346	0.103866	0.052094	0.057388	0.837151
[C16orf57.218060_s_at/RIMS2.206137_at]	0.358839	0.449838	0.536972	0.066496	0.428866	0.457429	0.314145	0.300903	0.435045	0.380753	0.246291	0.327059	1.85	0.458453	0.796117	0.490458	0.705674	0.832873
[LRRC48.208140_s_at/ACO2.200793_s_at]	0.077083	0.072049	0.202703	0.034483	0.031231	0.093622	0.025687	0.080745	0.114745	0.027418	0.027095	0.075163	0.109016	0.086538	0.158787	0.104816	0.130859	0.830536
[LRRC48.208140_s_at/TIMM23.218118_s_at]	0.285347	0.408696	0.955414	0.215633	0.290141	0.291439	0.222656	0.492891	0.70922	0.265672	0.171975	0.424802	0.978836	0.822581	1.06552	0.804348	0.515385	0.828653
[LRRC48.208140_s_at/ASTN1.213197_at]	0.087747	0.114263	0.201613	0.067283	0.067145	0.129976	0.057344	0.113661	0.131752	0.085249	0.040299	0.131751	0.191313	0.103448	0.555755	0.16992	0.174252	0.815831
[PTTG1IP.200677_at/RANBP9.202583_s_at]	3.4807	5.92424	7.26531	3.00804	4.64493	5.8444	4.98475	6.08158	6.49246	5.28419	5.45413	5.34766	8.67887	8.89764	10.9234	10.2484	5.53176	0.786333
[CSF2RA.211286_x_at/BBS4.212745_s_at]	0.346667	0.903226	0.792683	0.208333	0.666667	0.353846	0.583333	0.682927	1.44231	0.341176	0.422535	0.638554	10	1.16667	1.41667	1	0.789474	0.775829
[LRRC48.208140_s_at/GABBR1.203146_s_at]	0.026416	0.0271	0.064447	0.02274	0.026356	0.055287	0.020306	0.047467	0.06135	0.027657	0.01318	0.036683	0.076069	0.034068	0.097323	0.040749	0.061553	0.761019
[LRRC48.208140_s_at/PRC1.218009_s_at]	0.637931	0.972414	1.75439	0.544218	1	0.874317	0.327586	0.504854	1.51515	0.700787	0.329268	1.08784	3.03279	3.25532	1.86145	2.96	1.36735	0.748013
[TRA@.209671_x_at/NKX3-1.209706_at]	0.202335	0.402174	0.49004	0.230233	0.320197	0.308068	0.170507	0.596154	0.588652	0.26378	0.22449	0.25641	0.653333	0.41629	0.465517	0.602339	0.505837	0.673362
[RHOQ.212122_at/TBCE.203715_at]	1.62903	1.73563	4.31579	1.21519	2.10465	2.30682	2.05882	4.01471	4.43284	2	1.08108	2.47368	4.52727	3.78378	6.66667	4.43636	2.06364	0.668935
[ITGB5.201125_s_at/IFNGR2.201642_at]	0.351005	0.437963	0.441509	0.215034	0.315909	0.307443	0.425127	0.539507	0.574405	0.483031	0.249815	0.428039	0.614478	0.50034	0.541696	0.541742	0.439759	0.591936
[AL520908.217833_at/LRRC48.208140_s_at]	8.24324	6.14894	3.98333	8.175	7.53398	8.5625	12.7895	9.66346	6.295	8.5618	15.5741	6.01242	5.6973	4.97386	3.14887	5.93243	5.46269	-0.686049
[PAX6.205646_s_at/LRRC48.208140_s_at]	8.09009	6.31206	2.56333	13.8625	7.73786	6.08125	19.5614	10.7596	6.855	14.4382	22.0556	7.25466	4.24865	6.96078	4.58576	13.8851	4.65672	-0.774644
[SFN.33322_i_at/LRRC48.208140_s_at]	6.81081	6	3.36333	17.375	10.4466	10.7312	17.6842	9.76923	5.185	10.6966	16.1296	8.44099	5.67027	6.41177	5.56311	5.71622	5.44776	-0.782784
[BMX.206464_at/RGS3.220300_at]	1.42105	0.923077	0.541667	2.3	1.4	0.952	1.92308	0.575	0.292683	1.4	1.52174	1.20833	0.276316	0.481481	0.414894	0.291667	0.6	-0.822574
[C15orf39.204494_s_at/LRRC48.208140_s_at]	1.90991	1.58156	0.773333	2.2625	2.16505	1.6	3.24561	1.90385	1.13	2.53933	3.55556	1.82609	0.740541	1.33987	0.546926	1.26351	0.947761	-0.891864
